# Supplementary material for: Elevation and Human Disturbance Interactively Influence the Patterns of Insect Diversity on the Southeastern Periphery of the Tibetan Plateau
Source: Insects. 2024 Sep 4;15(9):669. doi: 10.3390/insects15090669 (PMC11432195; doi:10.3390/insects15090669)
Supplement: Supplementary file 1 [file insects-15-00669-s001.zip]

Archive with 1 entries (1 files):
- insects-3146943-supplementary.pdf
